# Supplementary material for: Thermal Growth of Au–Fe Heterometallic Carbonyl Clusters Containing N-Heterocyclic Carbene and Phosphine Ligands
Source: Inorg Chem. 2020 Jan 31;59(4):2228–40. doi: 10.1021/acs.inorgchem.9b02912 (PMC7997394; doi:10.1021/acs.inorgchem.9b02912)
Supplement: Supplementary file 2 — ic9b02912_si_002.xyz [file ic9b02912_si_002.xyz]

66
10-opt
Au         12.8589550000          6.2498180000         12.1284640000
Fe         13.5966190000          7.7549190000         14.2500930000
Fe         11.0873750000          7.6105490000         13.6333610000
C         14.4435720000          6.2149990000         14.5857760000
C         14.7132430000          8.3383110000         12.9787510000
C         14.0737280000          8.7374890000         15.6285370000
C         12.3355150000          9.1254930000         13.6358980000
C         12.0670950000          7.0128980000         15.2263800000
C         10.6237320000          8.1025840000         11.9764530000
C         10.3499750000          5.9816470000         13.5864450000
C          9.9328300000          8.5030060000         14.6154650000
O         15.0261310000          5.2578650000         14.8717220000
O         15.4725920000          8.7654680000         12.2183700000
O         14.4374320000          9.3695320000         16.5226890000
O         12.3366080000         10.2739890000         13.3591280000
O         11.8488580000          6.4486160000         16.2411380000
O         10.2536680000          8.4574070000         10.9396930000
O          9.8089650000          4.9596550000         13.6059230000
O          9.1418450000          9.0735300000         15.2319210000
N         13.4194570000          3.6480980000         10.5811720000
N         13.6653070000          5.3424500000          9.2952490000
C         13.3433780000          5.0001710000         10.5650010000
C         13.7845680000          3.1504290000          9.3410620000
H         13.8996160000          2.0867400000          9.1590390000
C         13.9409030000          4.2221050000          8.5273980000
H         14.2215430000          4.2961490000          7.4817380000
C         13.1309820000          2.8693320000         11.7517800000
C         11.8026570000          2.5019570000         12.0020070000
C         11.5344420000          1.8034960000         13.1764190000
H         10.5004820000          1.5323420000         13.4040640000
C         12.5440180000          1.4871070000         14.0898700000
C         13.8525340000          1.8759970000         13.8038180000
H         14.6473950000          1.6618680000         14.5226060000
C         14.1702900000          2.5793270000         12.6400330000
C         10.7025770000          2.9204690000         11.0638430000
H         10.5740780000          4.0124130000         11.1064530000
C         15.5672870000          3.0726890000         12.3749690000
H         15.9238250000          2.7718270000         11.3789760000
C         13.6972150000          6.7030190000          8.8393700000
C         14.8900870000          7.4270520000          8.9623500000
C         14.8824680000          8.7613140000          8.5636800000
H         15.7972290000          9.3490740000          8.6754490000
C         13.7266770000          9.3738460000          8.0701890000
C         12.5587960000          8.6187590000          7.9725340000
H         11.6404900000          9.0910610000          7.6148430000
C         12.5169780000          7.2775250000          8.3603500000
C         16.1129600000          6.7910580000          9.5669180000
H         16.3759050000          5.8512720000          9.0596980000
C         11.2304870000          6.4969740000          8.3344770000
H         10.8665650000          6.3495590000          9.3624190000
H         15.9284430000          6.5580850000         10.6261230000
H         16.9714410000          7.4711010000          9.5171060000
H         11.3604730000          5.5040940000          7.8807240000
H         10.4558330000          7.0405150000          7.7802350000
H         10.9299700000          2.6507930000         10.0219500000
H          9.7495390000          2.4600770000         11.3490680000
H         16.2660370000          2.6919370000         13.1289670000
H         15.5902320000          4.1715590000         12.4216770000
C         13.7468540000         10.8330350000          7.6929740000
H         14.5222310000         11.0358560000          6.9392680000
H         13.9704280000         11.4518800000          8.5741590000
H         12.7790740000         11.1566590000          7.2890370000
C         12.1995520000          0.7829390000         15.3772310000
H         13.0997020000          0.5370010000         15.9551190000
H         11.6480760000         -0.1488510000         15.1839600000
H         11.5609390000          1.4243750000         16.0022600000
84
11-opt
Au         12.8255680000          6.3332380000         12.3144650000
Fe         13.1726490000          8.4976070000         13.9040260000
Fe         10.9662440000          7.1644080000         14.0922120000
C         14.7047090000          7.6424740000         14.2455190000
C         13.6228780000          9.1132800000         12.2809590000
C         13.3612010000          9.9524490000         14.8728740000
C         11.3144160000          8.9622460000         13.4356040000
C         12.3847490000          7.5552150000         15.4099230000
C          9.9911560000          6.8814800000         12.6248550000
C         11.1765580000          5.4553890000         14.5964680000
C          9.7334660000          7.7291090000         15.2115440000
O         15.7259310000          7.1715550000         14.5126440000
O         13.9216920000          9.6040610000         11.2799510000
O         13.5394860000         10.9071800000         15.4951920000
O         10.7352920000          9.8647080000         12.9355570000
O         12.6263100000          7.2938490000         16.5363430000
O          9.2748910000          6.7129690000         11.7302870000
O         11.2865420000          4.3802970000         15.0023740000
O          8.8946800000          8.0676190000         15.9275470000
N         13.2744440000          3.7372660000         10.6789980000
N         13.6725020000          5.4541670000          9.4739230000
C         13.3222920000          5.0892220000         10.7300560000
C         13.6067040000          3.2629430000          9.4209150000
H         13.6310180000          2.2023180000          9.1963950000
C         13.8570920000          4.3509610000          8.6577100000
H         14.1553090000          4.4515140000          7.6199080000
C         12.9516500000          2.8951990000         11.7952980000
C         11.6002970000          2.6221700000         12.0639650000
C         11.3285240000          1.7753410000         13.1374030000
H         10.2945810000          1.5522270000         13.3991930000
C         12.3542320000          1.2423530000         13.9109180000
H         12.1119700000          0.5972000000         14.7575420000
C         13.6785010000          1.5579740000         13.6398420000
H         14.4706360000          1.1626770000         14.2775720000
C         14.0064430000          2.3996650000         12.5742210000
C         10.4793870000          3.2370220000         11.2375510000
H         10.8185500000          4.2373620000         10.9314650000
C          9.1922930000          3.4411380000         12.0373570000
H          8.4997770000          4.0712760000         11.4650710000
H          8.6853550000          2.4866640000         12.2441720000
H          9.3907430000          3.9434370000         12.9924290000
C         10.2020310000          2.4204370000          9.9698790000
H          9.4113360000          2.9006280000          9.3756270000
H         11.0935430000          2.3332290000          9.3343010000
H          9.8671020000          1.4048700000         10.2297010000
C         15.4478300000          2.8261710000         12.3388740000
H         15.5051990000          3.2927590000         11.3456790000
C         15.8566320000          3.8890160000         13.3653740000
H         16.8766340000          4.2491660000         13.1688930000
H         15.1815760000          4.7546370000         13.3366780000
H         15.8285270000          3.4800450000         14.3858290000
C         16.4176400000          1.6427520000         12.3343190000
H         17.4306740000          1.9834890000         12.0782880000
H         16.4750940000          1.1616530000         13.3212590000
H         16.1174910000          0.8793820000         11.6025880000
C         13.8998500000          6.8040750000          9.0437660000
C         15.2206120000          7.2706600000          9.0131500000
C         15.4323980000          8.5642550000          8.5300830000
H         16.4440740000          8.9724700000          8.5026620000
C         14.3650160000          9.3472840000          8.1134680000
H         14.5463910000         10.3606600000          7.7505590000
C         13.0619470000          8.8693430000          8.1915940000
H         12.2364250000          9.5182960000          7.9004160000
C         12.7956470000          7.5872460000          8.6702150000
C         16.3798820000          6.4487860000          9.5579580000
H         16.0293880000          5.4162920000          9.6908500000
C         16.7911200000          6.9664410000         10.9414960000
H         15.9386440000          6.9656980000         11.6333540000
H         17.5809860000          6.3343850000         11.3725320000
H         17.1708960000          7.9966340000         10.8805620000
C         17.5678470000          6.4002220000          8.5951020000
H         18.3576700000          5.7506060000          8.9984890000
H         17.2718600000          6.0103960000          7.6108620000
H         18.0078290000          7.3962430000          8.4440230000
C         11.3722650000          7.0587140000          8.7845910000
H         11.3361410000          6.4146680000          9.6745940000
C         10.3415640000          8.1649990000          9.0098050000
H          9.3689670000          7.7190470000          9.2499630000
H         10.6226310000          8.8117500000          9.8522660000
H         10.2116690000          8.7893740000          8.1128180000
C         11.0015520000          6.2031340000          7.5674060000
H          9.9853480000          5.7993020000          7.6807210000
H         11.0291140000          6.8080680000          6.6482920000
H         11.6882370000          5.3554880000          7.4368680000
89
15a-opt
Au          0.9073820000          4.2708150000         18.2858180000
Au          0.8785050000          1.7306450000         16.6104780000
Au          0.9833160000         -1.0902280000         17.7957100000
Fe         -1.1015860000          3.4557830000         16.9390550000
Fe          2.8429250000         -0.0264710000         16.4075380000
C         -1.1790890000          2.3960400000         18.3648350000
C         -1.9873880000          4.8783330000         17.4845930000
C         -0.0852660000          4.1302900000         15.6341270000
C         -2.2709490000          2.6173890000         15.9208080000
C          3.8377620000         -1.4772520000         16.5399070000
C          3.8448610000          1.0687260000         15.4514070000
C          1.6931910000         -0.5099560000         15.1300850000
C          3.0652460000          0.7123750000         18.0112640000
O         -1.3108160000          1.7105080000         19.2930350000
O         -2.6130900000          5.7924270000         17.8167030000
O          0.4974940000          4.6196720000         14.7613750000
O         -3.0623820000          2.0900140000         15.2632180000
O          4.5235140000         -2.4057030000         16.5991520000
O          4.5235550000          1.7668630000         14.8286640000
O          1.0128100000         -0.8606190000         14.2614740000
O          3.2806750000          1.1761510000         19.0549370000
P          2.7319740000          5.0124200000         19.5598340000
C          2.5902700000          4.5705820000         21.3363160000
C          2.7196890000          5.5063540000         22.3658370000
H          2.9268260000          6.5520750000         22.1303950000
C          2.5774210000          5.1103410000         23.6961290000
H          2.6774450000          5.8503010000         24.4936220000
C          2.3044630000          3.7804540000         24.0047170000
H          2.1884780000          3.4723310000         25.0468080000
C          2.1724190000          2.8430900000         22.9784860000
H          1.9473530000          1.8007360000         23.2109510000
C          2.3069260000          3.2334160000         21.6494790000
H          2.1948500000          2.4957590000         20.8499790000
C          2.9468980000          6.8372180000         19.5811380000
C          1.7930720000          7.6299860000         19.5529930000
H          0.8126430000          7.1520370000         19.4785500000
C          1.8891330000          9.0182850000         19.6005150000
H          0.9797700000          9.6225490000         19.5770310000
C          3.1402040000          9.6312880000         19.6598820000
H          3.2160300000         10.7209910000         19.6851430000
C          4.2931930000          8.8485250000         19.6735340000
H          5.2770970000          9.3211180000         19.7089510000
C          4.1987970000          7.4583520000         19.6346710000
H          5.1071440000          6.8530250000         19.6366560000
C          4.3701820000          4.3534700000         19.0800940000
C          5.4039950000          4.1912740000         20.0098240000
H          5.2379690000          4.4409910000         21.0604100000
C          6.6384360000          3.6934000000         19.6024480000
H          7.4384120000          3.5622590000         20.3350550000
C          6.8443940000          3.3422350000         18.2683280000
H          7.8058900000          2.9322970000         17.9516150000
C          5.8150710000          3.4899380000         17.3408790000
H          5.9548750000          3.1862670000         16.3023410000
C          4.5796030000          3.9921430000         17.7455980000
H          3.7623020000          4.0719710000         17.0237620000
P         -0.7012140000         -1.9556310000         19.1791350000
C         -0.6225160000         -3.7690930000         19.4762240000
C         -0.9528650000         -4.3591630000         20.7012480000
H         -1.2472920000         -3.7309800000         21.5451030000
C         -0.8958270000         -5.7436210000         20.8536980000
H         -1.1498100000         -6.1919450000         21.8167570000
C         -0.5071270000         -6.5503450000         19.7855380000
H         -0.4579920000         -7.6349650000         19.9078980000
C         -0.1702330000         -5.9676600000         18.5640700000
H          0.1454860000         -6.5917170000         17.7254910000
C         -0.2188190000         -4.5841980000         18.4128250000
H          0.0721920000         -4.1252000000         17.4647380000
C         -2.4230550000         -1.6890230000         18.6143560000
C         -2.6643270000         -0.7431210000         17.6129790000
H         -1.8310040000         -0.1905680000         17.1714540000
C         -3.9656820000         -0.5004780000         17.1728730000
H         -4.1356800000          0.2430580000         16.3925990000
C         -5.0295930000         -1.2048920000         17.7302060000
H         -6.0482680000         -1.0155950000         17.3839970000
C         -4.7962040000         -2.1548410000         18.7255750000
H         -5.6296020000         -2.7092540000         19.1627870000
C         -3.4984060000         -2.4007320000         19.1624840000
H         -3.3214510000         -3.1527300000         19.9346790000
C         -0.6210780000         -1.2435210000         20.8668530000
C          0.5994130000         -1.3455510000         21.5480870000
H          1.4449450000         -1.8486750000         21.0720690000
C          0.7466210000         -0.7970360000         22.8171040000
H          1.7037820000         -0.8873450000         23.3361040000
C         -0.3189330000         -0.1194330000         23.4119750000
H         -0.2009360000          0.3295600000         24.4009260000
C         -1.5275290000         -0.0010120000         22.7316410000
H         -2.3586220000          0.5448020000         23.1818500000
C         -1.6820330000         -0.5625550000         21.4644270000
H         -2.6252390000         -0.4428150000         20.9300960000
89
15b-opt
Au          9.4131840000         -9.1152370000         19.9980130000
Au          9.5697950000        -11.2201290000         22.0968260000
Fe         11.2969860000        -10.8349700000         20.1087440000
C         11.8588390000         -9.8469890000         21.4850410000
C         10.0042760000        -11.8446210000         19.4194190000
C         12.4711180000        -12.1381440000         20.3022160000
C         11.9255370000         -9.9639260000         18.7148310000
O         12.3267790000         -9.2117280000         22.3330330000
O          9.2289930000        -12.5346730000         18.9023810000
O         13.2489520000        -12.9865490000         20.3840810000
O         12.3888580000         -9.4436480000         17.7911600000
P          7.5474600000         -7.6859140000         20.0392860000
C          6.0043820000         -8.5849330000         20.4436040000
C          5.9604440000         -9.9656700000         20.2218370000
H          6.8371870000        -10.4829370000         19.8237030000
C          4.8190670000        -10.6939950000         20.5493990000
H          4.8159420000        -11.7759970000         20.4020080000
C          3.7148870000        -10.0473580000         21.0979240000
H          2.8271100000        -10.6221450000         21.3707330000
C          3.7546560000         -8.6712970000         21.3281190000
H          2.8995240000         -8.1677960000         21.7845920000
C          4.8961580000         -7.9439940000         21.0116840000
H          4.9377030000         -6.8748420000         21.2349750000
C          7.1897760000         -6.7279150000         18.5146570000
C          5.8974800000         -6.4218890000         18.0775270000
H          5.0306910000         -6.7820460000         18.6350120000
C          5.7079790000         -5.6635700000         16.9230510000
H          4.6951200000         -5.4323170000         16.5870010000
C          6.8049400000         -5.2063120000         16.1951410000
H          6.6542940000         -4.6162720000         15.2882400000
C          8.0961770000         -5.5172800000         16.6191310000
H          8.9625560000         -5.1773910000         16.0471310000
C          8.2869250000         -6.2797160000         17.7682460000
H          9.2973840000         -6.5485390000         18.0891080000
C          7.6440100000         -6.4114190000         21.3538300000
C          7.3764540000         -5.0569610000         21.1379090000
H          7.0936660000         -4.7047390000         20.1435430000
C          7.4724720000         -4.1490990000         22.1922660000
H          7.2649390000         -3.0909300000         22.0149850000
C          7.8335760000         -4.5885720000         23.4630990000
H          7.9105770000         -3.8777620000         24.2886330000
C          8.1044110000         -5.9409420000         23.6809820000
H          8.3953210000         -6.2956190000         24.6711140000
C          8.0196060000         -6.8475790000         22.6314280000
H          8.2490900000         -7.9033330000         22.8028980000
Au          9.6907810000        -13.3844310000         24.1477100000
Fe          7.8567240000        -11.6047080000         24.0936000000
C          7.2670270000        -12.5772030000         22.7208460000
C          9.1914410000        -10.6662040000         24.8046010000
C          6.7323600000        -10.2578910000         23.8932060000
C          7.1939530000        -12.4523400000         25.4883420000
O          6.7837740000        -13.2035760000         21.8741280000
O         10.0019470000        -10.0305950000         25.3366100000
O          5.9841150000         -9.3825760000         23.8040020000
O          6.7152650000        -12.9551870000         26.4130280000
P         11.5079200000        -14.8652730000         23.9698310000
C         13.0826570000        -13.9877410000         23.6505390000
C         13.1615210000        -12.6247220000         23.9554830000
H         12.2954690000        -12.1074530000         24.3758250000
C         14.3277290000        -11.9110860000         23.6845520000
H         14.3618000000        -10.8408570000         23.8975190000
C         15.4210440000        -12.5557230000         23.1130670000
H         16.3272530000        -11.9907790000         22.8835820000
C         15.3471760000        -13.9139770000         22.8013480000
H         16.1925030000        -14.4139430000         22.3242830000
C         14.1809870000        -14.6250420000         23.0593280000
H         14.1110850000        -15.6766500000         22.7702500000
C         11.8271650000        -16.0004660000         25.3755060000
C         13.1050060000        -16.3452340000         25.8257950000
H         13.9870610000        -15.9084700000         25.3545060000
C         13.2588670000        -17.2396130000         26.8847260000
H         14.2620730000        -17.4996460000         27.2293610000
C         12.1413240000        -17.7967420000         27.5025060000
H         12.2660700000        -18.4963660000         28.3324750000
C         10.8634010000        -17.4492800000         27.0648910000
H          9.9813220000        -17.8721840000         27.5508080000
C         10.7078660000        -16.5502580000         26.0137800000
H          9.7061480000        -16.2570020000         25.6872730000
C         11.3481670000        -15.9842110000         22.5250950000
C         11.5820360000        -17.3604680000         22.5825830000
H         11.8781100000        -17.8255500000         23.5252690000
C         11.4346640000        -18.1436050000         21.4374160000
H         11.6159260000        -19.2195010000         21.4909550000
C         11.0541190000        -17.5582740000         20.2323950000
H         10.9356130000        -18.1708910000         19.3355020000
C         10.8152290000        -16.1847300000         20.1727310000
H         10.5060320000        -15.7159070000         19.2368210000
C         10.9536690000        -15.4019630000         21.3136050000
H         10.7483230000        -14.3289900000         21.2637810000
113
17-mod
Au         13.1580000000         10.7000000000          1.9690000000
Au         12.5130000000          8.7880000000         -0.0330000000
Au         10.5950000000          9.3990000000          1.9600000000
Au         14.5400000000         12.9760000000          2.5840000000
Fe         12.8680000000          8.1440000000          2.4970000000
S         11.2430000000         11.2430000000          0.0000000000
C         13.4010000000          6.9260000000          3.5470000000
C         11.7800000000          6.9590000000          1.7180000000
C         12.3940000000          8.9760000000          3.9110000000
C         14.4740000000          8.3940000000          1.7660000000
O         13.8730000000          6.1360000000          4.3110000000
O         11.0880000000          6.1450000000          1.3000000000
O         12.0160000000          9.6220000000          4.8720000000
O         15.5280000000          8.4500000000          1.3200000000
N         16.8010000000         13.0800000000          4.6130000000
N         16.5040000000         14.9620000000          3.7700000000
C         16.0550000000         13.6710000000          3.7380000000
C         17.7320000000         13.9120000000          5.1540000000
H         18.4000000000         13.6640000000          5.7870000000
C         17.5430000000         15.1330000000          4.6610000000
H         18.0130000000         15.9290000000          4.8690000000
Au          9.3280000000         11.7850000000          1.9690000000
Au          9.9720000000         13.6970000000         -0.0330000000
Au         11.8900000000         13.0870000000          1.9600000000
Au          7.9460000000          9.5100000000          2.5840000000
Fe          9.6170000000         14.3410000000          2.4970000000
C          9.0840000000         15.5600000000          3.5470000000
C         10.7050000000         15.5260000000          1.7180000000
C         10.0910000000         13.5090000000          3.9110000000
C          8.0120000000         14.0920000000          1.7660000000
O          8.6120000000         16.3490000000          4.3110000000
O         11.3980000000         16.3400000000          1.3000000000
O         10.4690000000         12.8640000000          4.8720000000
O          6.9570000000         14.0350000000          1.3200000000
N          5.6840000000          9.4060000000          4.6130000000
N          5.9810000000          7.5240000000          3.7700000000
C          6.4310000000          8.8140000000          3.7380000000
C          4.7530000000          8.5740000000          5.1540000000
H          4.0860000000          8.8210000000          5.7870000000
C          4.9420000000          7.3530000000          4.6610000000
H          4.4720000000          6.5570000000          4.8690000000
Au         10.7000000000          9.3280000000         -1.9690000000
Au          8.7880000000          9.9720000000          0.0330000000
Au          9.3990000000         11.8900000000         -1.9600000000
Au         12.9760000000          7.9460000000         -2.5840000000
Fe          8.1440000000          9.6170000000         -2.4970000000
C          6.9260000000          9.0840000000         -3.5470000000
C          6.9590000000         10.7050000000         -1.7180000000
C          8.9760000000         10.0910000000         -3.9110000000
C          8.3940000000          8.0120000000         -1.7660000000
O          6.1360000000          8.6120000000         -4.3110000000
O          6.1450000000         11.3980000000         -1.3000000000
O          9.6220000000         10.4690000000         -4.8720000000
O          8.4500000000          6.9570000000         -1.3200000000
N         13.0800000000          5.6840000000         -4.6130000000
N         14.9620000000          5.9810000000         -3.7700000000
C         13.6710000000          6.4310000000         -3.7380000000
C         13.9120000000          4.7530000000         -5.1540000000
H         13.6640000000          4.0860000000         -5.7870000000
C         15.1330000000          4.9420000000         -4.6610000000
H         15.9290000000          4.4720000000         -4.8690000000
Au         11.7850000000         13.1580000000         -1.9690000000
Au         13.6970000000         12.5130000000          0.0330000000
Au         13.0870000000         10.5950000000         -1.9600000000
Au          9.5100000000         14.5400000000         -2.5840000000
Fe         14.3410000000         12.8680000000         -2.4970000000
C         15.5600000000         13.4010000000         -3.5470000000
C         15.5260000000         11.7800000000         -1.7180000000
C         13.5090000000         12.3940000000         -3.9110000000
C         14.0920000000         14.4740000000         -1.7660000000
O         16.3490000000         13.8730000000         -4.3110000000
O         16.3400000000         11.0880000000         -1.3000000000
O         12.8640000000         12.0160000000         -4.8720000000
O         14.0350000000         15.5280000000         -1.3200000000
N          9.4060000000         16.8010000000         -4.6130000000
N          7.5240000000         16.5040000000         -3.7700000000
C          8.8140000000         16.0550000000         -3.7380000000
C          8.5740000000         17.7320000000         -5.1540000000
H          8.8210000000         18.4000000000         -5.7870000000
C          7.3530000000         17.5430000000         -4.6610000000
H          6.5570000000         18.0130000000         -4.8690000000
C         15.9657490000         16.0545380000          2.9450830000
H         16.7937300000         16.6276260000          2.5123760000
H         15.3512410000         16.7142360000          3.5682970000
H         15.3512410000         15.6357730000          2.1399550000
C         16.6124400000         11.6544040000          4.9227770000
H         17.5904040000         11.1709110000          5.0278380000
H         16.0532130000         11.1750450000          4.1111760000
H         16.0532130000         11.5550850000          5.8601220000
C          6.4310130000         15.9660220000         -2.9455010000
H          6.8511250000         15.4128540000         -2.0977230000
H          5.8137790000         15.2927370000         -3.5512450000
H          5.8137790000         16.7916420000         -2.5732240000
C         10.8315960000         16.6124400000         -4.9227770000
H         11.4404020000         17.0862970000         -4.1442970000
H         11.0582780000         17.0696710000         -5.8927100000
H         11.0582780000         15.5408610000         -4.9621300000
C         16.0542660000          6.5201180000         -2.9452890000
H         17.0176650000          6.2341860000         -3.3826910000
H         15.9794740000          6.1148900000         -1.9297050000
H         15.9794740000          7.6129610000         -2.9090030000
C         11.6544040000          5.8725600000         -4.9227770000
H         11.5550950000          6.4400780000         -5.8551280000
H         11.1729730000          6.4234520000         -4.1067140000
H         11.1729730000          4.8946410000         -5.0372950000
C          5.8725600000         10.8315960000          4.9227770000
H          6.9441840000         11.0562180000          4.9715870000
H          5.4069930000         11.0603510000          5.8882480000
H          5.4069930000         11.4403900000          4.1393020000
C          6.5198460000          6.4312850000          2.9457060000
H          7.6151670000          6.4620820000          2.9689380000
H          6.1729240000          6.5477280000          1.9126030000
H          6.1729240000          5.4698940000          3.3414200000
105
3-opt
Au         -0.1229280000          1.6560630000          0.6459300000
Au          0.1166750000         -1.5199060000          0.5708720000
Fe          0.0298370000          0.0373510000          2.5973910000
C          1.6907160000          0.1641680000          2.0386180000
C         -0.0698280000          1.3893630000          3.6740850000
C          0.1627560000         -1.3326160000          3.6532460000
C         -1.6425150000         -0.1138810000          2.0840110000
O          2.8058470000          0.2514120000          1.7488090000
O         -0.1358230000          2.2697030000          4.4163910000
O          0.2515140000         -2.2241540000          4.3780790000
O         -2.7650730000         -0.2114230000          1.8255210000
C         -0.2538990000          2.9522440000         -0.9216930000
N          0.7494070000          3.5457730000         -1.5902050000
N         -1.3708800000          3.3636760000         -1.5455900000
C          0.2684330000          4.3235300000         -2.6242140000
H          0.9172000000          4.8778170000         -3.2804400000
C         -1.0746250000          4.2088830000         -2.5953230000
H         -1.8342730000          4.6431400000         -3.2222740000
C          2.1256760000          3.3752240000         -1.2611580000
C          2.7552910000          4.3519530000         -0.4938620000
C          4.0973640000          4.1657860000         -0.1810710000
H          4.6069220000          4.9178120000          0.4107460000
C          4.7974250000          3.0413590000         -0.6050740000
C          4.1287370000          2.0906030000         -1.3670360000
H          4.6587670000          1.2074560000         -1.7061940000
C          2.7903110000          2.2356960000         -1.7089180000
C          2.0108360000          5.5584290000         -0.0035500000
H          2.6591360000          6.1944580000          0.5963740000
H          1.1575410000          5.2745510000          0.6155790000
H          1.6231410000          6.1636550000         -0.8244330000
C          6.2374090000          2.8430550000         -0.2319720000
H          6.7011270000          3.7732700000          0.0937810000
H          6.8168340000          2.4511450000         -1.0682610000
H          6.3310040000          2.1271300000          0.5875360000
C          2.0910910000          1.1801790000         -2.5099950000
H          1.4213220000          1.6023700000         -3.2590910000
H          1.4939610000          0.5355950000         -1.8615520000
H          2.8124760000          0.5468050000         -3.0218390000
C         -2.6784200000          2.9529940000         -1.1564520000
C         -3.4421800000          3.8144520000         -0.3687870000
C         -4.7064610000          3.3907510000          0.0177340000
H         -5.3133820000          4.0477870000          0.6308720000
C         -5.2041190000          2.1432090000         -0.3506560000
C         -4.4085840000          1.3163260000         -1.1307440000
H         -4.7749130000          0.3364410000         -1.4169600000
C         -3.1389680000          1.7009520000         -1.5503160000
C         -2.9107650000          5.1494270000          0.0624860000
H         -1.9338410000          5.0556770000          0.5406430000
H         -3.5863660000          5.6212450000          0.7737770000
H         -2.7909750000          5.8327590000         -0.7802010000
C         -6.5590180000          1.6964210000          0.1146080000
H         -6.9604430000          0.9061270000         -0.5186470000
H         -7.2732680000          2.5193290000          0.1196800000
H         -6.5095760000          1.3049460000          1.1326920000
C         -2.3060950000          0.7619350000         -2.3686360000
H         -2.9436940000          0.1095620000         -2.9615720000
H         -1.7036100000          0.1223210000         -1.7203980000
H         -1.6259480000          1.2769280000         -3.0459570000
C          0.2476540000         -3.0999210000         -0.7183640000
N          1.3734500000         -3.7276000000         -1.1048340000
N         -0.7484310000         -3.8871680000         -1.1640900000
C          1.0886570000         -4.8951010000         -1.7826560000
H          1.8574730000         -5.5396910000         -2.1727510000
C         -0.2544660000         -4.9965400000         -1.8197590000
H         -0.8935680000         -5.7487600000         -2.2494480000
C          2.6761980000         -3.1742290000         -0.9382050000
C          3.2172160000         -2.4531490000         -2.0028270000
C          4.4673760000         -1.8768600000         -1.8276460000
H          4.9061460000         -1.3118240000         -2.6428350000
C          5.1692460000         -2.0064910000         -0.6328550000
C          4.6052930000         -2.7551430000          0.3914240000
H          5.1490850000         -2.8780870000          1.3215250000
C          3.3543380000         -3.3502570000          0.2635360000
C          2.4725410000         -2.3042440000         -3.2962270000
H          1.4872040000         -1.8597150000         -3.1423740000
H          2.3167760000         -3.2647350000         -3.7900570000
H          3.0192250000         -1.6664850000         -3.9884340000
C          6.4926620000         -1.3254160000         -0.4487120000
H          7.1065360000         -1.8296340000          0.2967840000
H          6.3481660000         -0.2973130000         -0.1085350000
H          7.0567680000         -1.2798990000         -1.3800430000
C          2.7648180000         -4.1240100000          1.4051520000
H          3.5496340000         -4.4893080000          2.0662050000
H          2.1790600000         -4.9807000000          1.0729640000
H          2.1030910000         -3.4909860000          1.9998160000
C         -2.1284410000         -3.5476370000         -1.0592880000
C         -2.7289010000         -2.9116560000         -2.1429890000
C         -4.0659170000         -2.5500630000         -2.0242860000
H         -4.5490100000         -2.0480620000         -2.8551810000
C         -4.7912730000         -2.8068050000         -0.8669900000
C         -4.1585700000         -3.4652770000          0.1819560000
H         -4.7167160000         -3.6875930000          1.0849100000
C         -2.8248750000         -3.8468980000          0.1094630000
C         -1.9572740000         -2.6088890000         -3.3934070000
H         -1.5479840000         -3.5091070000         -3.8538460000
H         -1.1179860000         -1.9395210000         -3.1927850000
H         -2.5927980000         -2.1237200000         -4.1321660000
C         -6.2202070000         -2.3687550000         -0.7375100000
H         -6.8557400000         -3.1771540000         -0.3743170000
H         -6.6241110000         -2.0226680000         -1.6881910000
H         -6.3084600000         -1.5477530000         -0.0231310000
C         -2.1646610000         -4.5350350000          1.2664400000
H         -2.9084440000         -4.9730530000          1.9305530000
H         -1.5718000000         -3.8300130000          1.8525120000
H         -1.4911630000         -5.3300400000          0.9468100000
115
13-opt
Au          0.0028760000         -0.0060500000         -0.0019260000
Au          2.9642010000          0.6509850000         -0.7856420000
Fe          0.9920730000          0.4569520000         -2.3779920000
C          1.2327190000         -1.2437220000         -2.0082660000
C          2.2736230000          0.8168940000         -3.4681950000
C         -0.3693730000          0.3297980000         -3.4402530000
C          0.6260060000          2.0082620000         -1.6385720000
O          1.4200280000         -2.3795000000         -1.8813690000
O          3.0856500000          1.0528150000         -4.2604030000
O         -1.2222190000          0.2681450000         -4.2140550000
O          0.3989790000          3.0778750000         -1.2581120000
C          4.4833280000          0.7786010000          0.5660370000
N          4.8652900000          1.8606770000          1.2660960000
N          5.2731730000         -0.2127740000          1.0145360000
C          5.8825830000          1.5540500000          2.1466590000
H          6.3242650000          2.2866990000          2.8000690000
C          6.1408500000          0.2407500000          1.9873500000
H          6.8506980000         -0.4046430000          2.4751580000
C          4.2890870000          3.1528130000          1.0952450000
C          4.9224590000          4.0548990000          0.2449210000
C          4.3442610000          5.3095160000          0.0806810000
H          4.8228670000          6.0236860000         -0.5800410000
C          3.1690360000          5.6620820000          0.7336840000
C          2.5676030000          4.7276400000          1.5699360000
H          1.6443230000          4.9848070000          2.0773260000
C          3.1080370000          3.4633180000          1.7666660000
C          6.1790310000          3.6870820000         -0.4868430000
H          6.4772850000          4.4851650000         -1.1644460000
H          6.0471320000          2.7797950000         -1.0797850000
H          7.0107430000          3.5063120000          0.1962570000
C          2.5481240000          7.0143200000          0.5367690000
H          3.1635020000          7.6505670000         -0.0976760000
H          2.4048140000          7.5270380000          1.4888890000
H          1.5651510000          6.9292800000          0.0703090000
C          2.4078980000          2.4635720000          2.6341390000
H          3.0947650000          1.8637160000          3.2296590000
H          1.8258190000          1.7718600000          2.0229430000
H          1.7133020000          2.9587850000          3.3110420000
C          5.2297170000         -1.5459950000          0.5130860000
C          6.1531970000         -1.9188000000         -0.4642050000
C          6.0948940000         -3.2175880000         -0.9508000000
H          6.8039880000         -3.5243090000         -1.7122610000
C          5.1482540000         -4.1292490000         -0.4887150000
C          4.2465610000         -3.7143250000          0.4816400000
H          3.5020100000         -4.4103770000          0.8516010000
C          4.2658210000         -2.4226540000          0.9996960000
C          7.1770420000         -0.9502770000         -0.9784480000
H          6.7303170000          0.0095310000         -1.2419560000
H          7.6696360000         -1.3448110000         -1.8654950000
H          7.9515120000         -0.7517760000         -0.2352770000
C          5.1082110000         -5.5257070000         -1.0369400000
H          4.3299730000         -6.1199090000         -0.5599470000
H          6.0595710000         -6.0379880000         -0.8859120000
H          4.9133190000         -5.5227460000         -2.1106100000
C          3.2525080000         -1.9947050000          2.0157940000
H          3.6879490000         -1.3929530000          2.8129890000
H          2.7686410000         -2.8609570000          2.4641290000
H          2.4712320000         -1.3927000000          1.5477490000
Au         -2.9631650000         -0.6518380000          0.7881350000
Fe         -0.9842930000         -0.4741110000          2.3737210000
C         -1.2151220000          1.2297720000          2.0116190000
C         -2.2663180000         -0.8319260000          3.4639850000
C          0.3784250000         -0.3597730000          3.4358930000
C         -0.6269500000         -2.0236950000          1.6250500000
O         -1.3970950000          2.3669510000          1.8897540000
O         -3.0777980000         -1.0671590000          4.2571340000
O          1.2319070000         -0.3057320000          4.2096200000
O         -0.4054470000         -3.0924200000          1.2387040000
C         -4.4844980000         -0.7766750000         -0.5612260000
N         -4.8705780000         -1.8619310000         -1.2540650000
N         -5.2717650000          0.2142780000         -1.0150500000
C         -5.8875970000         -1.5577110000         -2.1356910000
H         -6.3319670000         -2.2929840000         -2.7842610000
C         -6.1414670000         -0.2426070000         -1.9845520000
H         -6.8497400000          0.4020140000         -2.4755880000
C         -4.2981540000         -3.1547140000         -1.0757410000
C         -4.9343660000         -4.0502920000         -0.2206730000
C         -4.3594810000         -5.3054240000         -0.0490030000
H         -4.8402630000         -6.0146550000          0.6154290000
C         -3.1844130000         -5.6645230000         -0.6987790000
C         -2.5797330000         -4.7361340000         -1.5393850000
H         -1.6562980000         -4.9982660000         -2.0439960000
C         -3.1172530000         -3.4718780000         -1.7443200000
C         -6.1900610000         -3.6749410000          0.5087560000
H         -6.4907380000         -4.4683220000          1.1908340000
H         -6.0554800000         -2.7648000000          1.0966980000
H         -7.0211860000         -3.4955590000         -0.1754090000
C         -2.5686760000         -7.0182630000         -0.4959500000
H         -3.1703060000         -7.6378090000          0.1675410000
H         -2.4591480000         -7.5492410000         -1.4426580000
H         -1.5713410000         -6.9341570000         -0.0612200000
C         -2.4146260000         -2.4787370000         -2.6173740000
H         -3.1006780000         -1.8794410000         -3.2143170000
H         -1.8289170000         -1.7860030000         -2.0107090000
H         -1.7230510000         -2.9792550000         -3.2935110000
C         -5.2229970000          1.5516120000         -0.5252350000
C         -6.1514010000          1.9401030000          0.4412710000
C         -6.0884040000          3.2434040000          0.9152710000
H         -6.8012120000          3.5626460000          1.6680090000
C         -5.1325380000          4.1444230000          0.4514090000
C         -4.2263810000          3.7141090000         -0.5081030000
H         -3.4750210000          4.4019970000         -0.8795970000
C         -4.2504980000          2.4176280000         -1.0140160000
C         -7.1866190000          0.9840590000          0.9561760000
H         -6.7510980000          0.0203400000          1.2237970000
H         -7.6776410000          1.3865910000          1.8404890000
H         -7.9610170000          0.7915200000          0.2113500000
C         -5.0891440000          5.5466980000          0.9844050000
H         -4.2962620000          6.1278720000          0.5155790000
H         -6.0323240000          6.0660740000          0.8083940000
H         -4.9154040000          5.5549710000          2.0615770000
C         -3.2348960000          1.9745510000         -2.0215830000
H         -3.6705530000          1.3679190000         -2.8149240000
H         -2.7449560000          2.8340320000         -2.4761630000
H         -2.4585300000          1.3728030000         -1.5452150000
30
8-opt
Au         -1.6528100000          0.6544580000         -0.0498680000
Au          1.3860180000          1.0996620000          0.0259750000
Au          0.2566130000         -1.7502450000          0.0323900000
Fe         -0.4374450000          2.9555830000         -0.0506390000
Fe          2.7787300000         -1.0986510000          0.0709430000
Fe         -2.3418970000         -1.8572630000         -0.0194390000
C         -0.3860930000          2.4314090000          1.6227100000
C         -1.9471350000          3.7957880000         -0.0948250000
C          0.7454860000          4.2161840000         -0.0422580000
C         -0.3140600000          2.3882870000         -1.7062060000
C          2.2222860000         -0.9072760000          1.7235610000
C          3.3010450000         -2.7462670000          0.0857340000
C          4.2496820000         -0.1917820000          0.1002720000
C          2.2920010000         -0.9187130000         -1.6049590000
C         -1.9654310000         -1.4655740000          1.6488540000
C         -2.2927880000         -3.5846950000          0.0172350000
C         -4.0294780000         -1.4872170000         -0.0750030000
C         -1.8737020000         -1.5311210000         -1.6785100000
O         -0.3714370000          2.1931280000          2.7583590000
O         -2.9388630000          4.3865920000         -0.1236190000
O          1.5081400000          5.0830550000         -0.0371740000
O         -0.2466010000          2.1194820000         -2.8328790000
O          1.9568460000         -0.8154020000          2.8495500000
O          3.6832040000         -3.8356550000          0.0963380000
O          5.2513600000          0.3826120000          0.1212050000
O          2.0707250000         -0.8393770000         -2.7411570000
O         -1.7969530000         -1.2767780000          2.7811240000
O         -2.2969020000         -4.7392960000          0.0410690000
O         -5.1636510000         -1.2747580000         -0.1113960000
O         -1.6468890000         -1.3861710000         -2.8073890000
95
[Au(IMes)2]+
Au          0.0043770000         -0.0025210000          0.0061140000
C          0.8077580000         -0.0010340000         -1.8529400000
N          1.5266890000          0.9774940000         -2.4203940000
N          0.7462190000         -0.9736910000         -2.7737130000
C          1.4245430000         -0.6105530000         -3.9175890000
H          1.4945660000         -1.2560700000         -4.7761240000
C          1.9196140000          0.6250200000         -3.6934640000
H          2.5083990000          1.2751060000         -4.3172410000
C         -0.8036980000         -0.0133890000          1.8627340000
N         -1.5465060000          0.9497380000          2.4256260000
N         -0.7280170000         -0.9850380000          2.7835110000
C         -1.9404880000          0.5883520000          3.6959130000
H         -2.5463600000          1.2261510000          4.3160100000
C         -1.4213310000         -0.6367820000          3.9229700000
H         -1.4837830000         -1.2841770000          4.7806530000
C         -1.8807510000          2.1679760000          1.7616520000
C         -2.5192000000          4.5134390000          0.4350230000
C         -3.0720690000          2.2277740000          1.0425530000
C         -0.9908140000          3.2376150000          1.8272160000
C         -1.3390710000          4.4065060000          1.1619700000
C         -3.3708140000          3.4149100000          0.3840330000
H         -0.6610740000          5.2514170000          1.2034450000
H         -4.2896130000          3.4776640000         -0.1882510000
C          0.0123980000         -2.1900080000          2.5928080000
C          1.4766190000         -4.5059080000          2.1961320000
C         -0.5885620000         -3.2557370000          1.9241160000
C          1.3213660000         -2.2432790000          3.0640160000
C          2.0375320000         -3.4166930000          2.8520050000
C          0.1638170000         -4.4088750000          1.7459990000
H          3.0607350000         -3.4778950000          3.2052540000
H         -0.2880360000         -5.2534910000          1.2386910000
C          1.8373050000          2.2033560000         -1.7591470000
C          2.4305430000          4.5624340000         -0.4355100000
C          0.9156470000          3.2467110000         -1.8054780000
C          3.0393510000          2.2959320000         -1.0614500000
C          3.3148470000          3.4890930000         -0.4039360000
C          1.2413650000          4.4230290000         -1.1416530000
H          4.2418620000          3.5771510000          0.1514650000
H          0.5382080000          5.2476200000         -1.1685410000
C          0.0305770000         -2.1934940000         -2.5823610000
C         -1.3843820000         -4.5417660000         -2.1938600000
C         -1.2841290000         -2.2682450000         -3.0409120000
C          0.6566900000         -3.2503280000         -1.9276890000
C         -0.0723710000         -4.4215590000         -1.7537570000
C         -1.9749140000         -3.4547870000         -2.8318660000
H          0.4000210000         -5.2605340000         -1.2566820000
H         -3.0014390000         -3.5313180000         -3.1726610000
C         -0.4073500000          3.1026270000         -2.4957480000
H         -0.8819690000          4.0741200000         -2.6240700000
H         -1.0864400000          2.4869050000         -1.9005090000
H         -0.3199830000          2.6407450000         -3.4794880000
C          3.9920330000          1.1393040000         -0.9905020000
H          4.9006870000          1.4212260000         -0.4618850000
H          4.2804090000          0.7786260000         -1.9785380000
H          3.5505030000          0.2934370000         -0.4587420000
C          2.7568090000          5.8486560000          0.2645650000
H          1.8674910000          6.3056570000          0.6989400000
H          3.1836240000          6.5731880000         -0.4318790000
H          3.4831420000          5.6973680000          1.0618160000
C         -1.9395910000         -1.1030630000         -3.7213980000
H         -1.9811370000         -0.2287020000         -3.0688130000
H         -2.9594670000         -1.3493440000         -4.0108220000
H         -1.4047560000         -0.8034220000         -4.6237540000
C          2.0520360000         -3.1294470000         -1.3927380000
H          2.7515770000         -2.7579720000         -2.1425940000
H          2.4158920000         -4.0936530000         -1.0419810000
H          2.0872360000         -2.4419440000         -0.5443260000
C         -2.1431040000         -5.8217170000         -2.0022460000
H         -1.7236830000         -6.4170430000         -1.1919020000
H         -2.1092620000         -6.4335530000         -2.9058540000
H         -3.1930680000         -5.6356460000         -1.7776130000
C         -1.9834190000         -3.1570930000          1.3829120000
H         -2.6924600000         -2.7997170000          2.1306730000
H         -2.3296610000         -4.1257400000          1.0270630000
H         -2.0259640000         -2.4679230000          0.5361730000
C          1.9505500000         -1.0720920000          3.7587190000
H          1.9903520000         -0.1953840000          3.1091140000
H          2.9694790000         -1.3057090000          4.0618090000
H          1.3996090000         -0.7814490000          4.6542820000
C          2.2651950000         -5.7608950000          1.9639740000
H          2.3241580000         -5.9950080000          0.8995900000
H          1.7995790000         -6.6176470000          2.4529050000
H          3.2824240000         -5.6708320000          2.3415540000
C         -3.9885430000          1.0436660000          0.9497530000
H         -4.8969200000          1.3016400000          0.4086410000
H         -4.2807920000          0.6680630000          1.9310720000
H         -3.5130320000          0.2153600000          0.4197810000
C          0.3237880000          3.1282130000          2.5393270000
H          0.7756080000          4.1106340000          2.6667130000
H          1.0250790000          2.5218700000          1.9604740000
H          0.2307050000          2.6733000000          3.5258190000
C         -2.8696190000          5.7921170000         -0.2670160000
H         -1.9881210000          6.2672510000         -0.6979840000
H         -3.3138720000          6.5082250000          0.4271840000
H         -3.5893790000          5.6254840000         -1.0671420000
 

 
 
 
 
